# Supplementary material for: Natural Revegetation Alters Habitat Conditions, Bacterial Components, and Polycyclic Aromatic Hydrocarbon (PAH)-Degrading Communities in Aged PAH-Polluted Soils
Source: Microorganisms. 2025 May 9;13(5):1098. doi: 10.3390/microorganisms13051098 (PMC12114558; doi:10.3390/microorganisms13051098)
Supplement: Supplementary file 1 [file microorganisms-13-01098-s001.zip]

Archive with 1 entries (1 files):
- microorganisms-3581355-supplementary.pdf
